# Supplementary material for: In situ scanning gate imaging of individual quantum two-level system defects in live superconducting circuits
Source: Sci Adv. 2025 Apr 30;11(18):eadt8586. doi: 10.1126/sciadv.adt8586 (PMC12042869; doi:10.1126/sciadv.adt8586)
Supplement: Supplementary file 2 — Movie S1 [file sciadv.adt8586_movie_s1.zip]

Archive with 1 entries (1 files):
- adt8586_movie_s1.mp4
